# Supplementary material for: A global dataset of air temperature derived from satellite remote sensing and weather stations
Source: Sci Data. 2018 Nov 6;5:180246. doi: 10.1038/sdata.2018.246 (PMC6219417; doi:10.1038/sdata.2018.246)
Supplement: Supplementary file 1 [file sdata2018246-isa1.zip]

Archive with 3 entries (3 files):
- i_Investigation.txt
- s_Duveiller232B_study.txt
- a_Duveiller232B_assay.txt
