# Supplementary material for: A global dataset of air temperature derived from satellite remote sensing and weather stations
Source: Sci Data. 2018 Nov 6;5:180246. doi: 10.1038/sdata.2018.246 (PMC6219417; doi:10.1038/sdata.2018.246)
Supplement: Supplementary file 1 [file sdata2018246-isa1.zip › i_Investigation.txt]

# Investigation File generated for Scientific Data with Investigation File Authoring Tool version 0.1.0 on 02/10/2018 - This metadata file is CC0
ONTOLOGY SOURCE REFERENCE
Term Source Name	OMIT	ERO	OBI	ENVO	EFO
Term Source File	http://data.bioontology.org/ontologies/OMIT	http://data.bioontology.org/ontologies/ERO	http://data.bioontology.org/ontologies/OBI	http://data.bioontology.org/ontologies/ENVO	http://data.bioontology.org/ontologies/EFO
Term Source Version	OBO 4.0-12122013-2338	2013-08-02	2014-08-18		
Term Source Description	Ontology for MicroRNA Target	Eagle-I Research Resource Ontology	Ontology for Biomedical Investigations	Environment Ontology	Experimental Factor Ontology
INVESTIGATION
Investigation Identifier
Investigation Title
Investigation Description
Investigation Submission Date
Investigation Public Release Date
INVESTIGATION PUBLICATIONS
Investigation PubMed ID
Investigation Publication DOI
Investigation Publication Author List
Investigation Publication Title
Investigation Publication Status
Investigation Publication Status Term Accession Number
Investigation Publication Status Term Source REF
INVESTIGATION CONTACTS
Investigation Person Last Name
Investigation Person Mid Initials
Investigation Person First Name
Investigation Person Address
Investigation Person Phone
Investigation Person Fax
Investigation Person Email
Investigation Person Affiliation
Investigation Person Roles
Investigation Person Roles Term Accession Number
Investigation Person Roles Term Source REF
STUDY
Study Identifier	10.1038/sdata.2018.246
Study Title	A global dataset of air temperature derived from satellite remote sensing and weather stations
Study Submission Date	27/04/2018
Study Public Release Date	06/11/2018
Study Description	http://www.nature.com/articles/sdata2018246#abstract
Study File Name	s_Duveiller232B_study.txt
Comment[Subject Keywords]	//;///;//;///
Comment[Manuscript Licence]	CC BY-4.0
Comment[Experimental Metadata Licence]	CC0
Comment[Supplementary Information File Name]		Supplementary Figure S1	Supplementary File 1
Comment[Supplementary Information File Type]	x-zip-compressed	pdf	plain
Comment[Supplementary Information File URL]	http://www.nature.com/articles/sdata2018246#supplementary-information	http://www.nature.com/articles/sdata2018246#supplementary-information	http://www.nature.com/articles/sdata2018246#supplementary-information
Comment[Data Repository]	figshare
Comment[Data Record Accession]	doi:10.6084/m9.figshare.c.4081802
Comment[Data Record URI]	https://doi.org/10.6084/m9.figshare.c.4081802
STUDY DESIGN DESCRIPTORS
Study Design Type	statistical analysis and modeling objective	time series design
Study Design Type Term Accession Number	ERO:0100035	OBI:0500020
Study Design Type Term Source REF	ERO	OBI
STUDY PUBLICATIONS
Study PubMed ID
Study Publication DOI
Study Publication Author List
Study Publication Title
Study Publication Status
Study Publication Status Term Accession Number
Study Publication Status Term Source REF
STUDY FACTORS
Study Factor Name	month	geographic location
Study Factor Type	temporal_interval	geographic location
Study Factor Type Term Accession Number	http://www.ifomis.org/bfo/1.1/span#TemporalInterval	GAZ:00000448
Study Factor Type Term Source REF	ERO	OBI
STUDY ASSAYS
Study Assay Measurement Type	temperature of air
Study Assay Measurement Type Term Accession Number	ENVO:09200001
Study Assay Measurement Type Term Source REF	ENVO
Study Assay Technology Type	data transformation
Study Assay Technology Type Term Accession Number	OBI:0200000
Study Assay Technology Type Term Source REF	EFO
Study Assay Technology Platform	""
Study Assay File Name	a_Duveiller232B_assay.txt
STUDY PROTOCOLS
Study Protocol Name	Input data	Geographically weighted regression	Climate space weighted regression	Coefficients and model predictions	Stacked generalisation
Study Protocol Type	data acquisition	data transformation	data transformation	data transformation	data transformation
Study Protocol Type Term Accession Number	ERO:0000387	OBI:0200000	OBI:0200000	OBI:0200000	OBI:0200000
Study Protocol Type Term Source REF	ERO	ERO	ERO	ERO	ERO
Study Protocol Description					
Study Protocol URI	""	""	""	""	""
Study Protocol Version					
Study Protocol Parameters Name	""	""	""	""	""
Study Protocol Parameters Name Term Accession Number	""	""	""	""	""
Study Protocol Parameters Name Term Source REF	""	""	""	""	""
Study Protocol Components Name	""	""	""	""	""
Study Protocol Components Type	""	""	""	""	""
Study Protocol Components Type Term Accession Number	""	""	""	""	""
Study Protocol Components Type Term Source REF	""	""	""	""	""
STUDY CONTACTS
Study Person Last Name	Hooker	Duveiller	Cescatti
Study Person First Name	Josh	Gregory	Alessandro
Study Person Mid Initials			
Study Person Email	""	gregory.duveiller@ec.europa.eu	""
Study Person Phone			
Study Person Fax			
Study Person Address			
Study Person Affiliation	European Commission, Joint Research Centre, Directorate D–Sustainable Resources, Bio-Economy Unit, Ispra (VA) I-21027, Italy	European Commission, Joint Research Centre, Directorate D–Sustainable Resources, Bio-Economy Unit, Ispra (VA) I-21027, Italy	European Commission, Joint Research Centre, Directorate D–Sustainable Resources, Bio-Economy Unit, Ispra (VA) I-21027, Italy
Study Person Roles			
Study Person Roles Term Accession Number			
Study Person Roles Term Source REF			
Comment[Study Person ORCID]		0000-0002-6471-8404	
Comment[Funder]			
Comment[FundRef ID]			
Comment[Funder Term Source REF]			
Comment[Grant Identifier]			
