# Supplementary material for: A global dataset of air temperature derived from satellite remote sensing and weather stations
Source: Sci Data. 2018 Nov 6;5:180246. doi: 10.1038/sdata.2018.246 (PMC6219417; doi:10.1038/sdata.2018.246)
Supplement: Supplementary file 1 [file sdata2018246-isa1.zip › s_Duveiller232B_study.txt]

Source Name	Characteristics[geographical location]	Term Source REF	Term Accession Number	Characteristics[environment type]	Term Source REF	Term Accession Number	Protocol REF	Sample Name	Factor Value[geographic location]	Factor Value[month]
air temperature from the Global Historical Climatology Network - Monthly	Earth (Planet)	OMIT	OMIT:0018724	climate system	ENVO	ENVO:01001364	Input data	air temperatures	latitude; longitude	monthly timesteps 2003/2012
daytime land surface temperature from MODIS	Earth (Planet)	OMIT	OMIT:0018724	climate system	ENVO	ENVO:01001364	Input data	daytime land surface temperature	latitude; longitude	monthly timesteps 2003/2016
nighttime land surface temperature from MODIS	Earth (Planet)	OMIT	OMIT:0018724	climate system	ENVO	ENVO:01001364	Input data	nighttime land surface temperature	latitude; longitude	monthly timesteps 2003/2016
average climate from WorldClim v1.4	Earth (Planet)	OMIT	OMIT:0018724	climate system	ENVO	ENVO:01001364	Input data	average climate	latitude; longitude	monthly timesteps 1960/1990
