# Supplementary material for: A global dataset of air temperature derived from satellite remote sensing and weather stations
Source: Sci Data. 2018 Nov 6;5:180246. doi: 10.1038/sdata.2018.246 (PMC6219417; doi:10.1038/sdata.2018.246)
Supplement: Supplementary file 1 [file sdata2018246-isa1.zip › a_Duveiller232B_assay.txt]

Sample Name	Protocol REF	Assay Name	Raw Data File	Comment[Data Repository]	Comment[Data Record Accession]	Comment[Data Record URI]	Protocol REF	Protocol REF	Derived Data File	Comment[Data Repository]	Comment[Data Record Accession]	Comment[Data Record URI]
air temperatures	Geographically weighted regression	geographically weighted regression intermediate step from air temperatures	Tair_GWR_20**.nc	figshare	doi:10.6084/m9.figshare.c.4081802	https://doi.org/10.6084/m9.figshare.c.4081802	Coefficients and model predictions	Stacked generalisation	Tair_SG_20**.nc	figshare	doi:10.6084/m9.figshare.c.4081802	https://doi.org/10.6084/m9.figshare.c.4081802
daytime land surface temperature	Geographically weighted regression	geographically weighted regression intermediate step from night LST	Tair_GWR_20**.nc	figshare	doi:10.6084/m9.figshare.c.4081802	https://doi.org/10.6084/m9.figshare.c.4081802	Coefficients and model predictions	Stacked generalisation	Tair_SG_20**.nc	figshare	doi:10.6084/m9.figshare.c.4081802	https://doi.org/10.6084/m9.figshare.c.4081802
nighttime land surface temperature	Geographically weighted regression	geographically weighted regression intermediate step from day LST	Tair_GWR_20**.nc	figshare	doi:10.6084/m9.figshare.c.4081802	https://doi.org/10.6084/m9.figshare.c.4081802	Coefficients and model predictions	Stacked generalisation	Tair_SG_20**.nc	figshare	doi:10.6084/m9.figshare.c.4081802	https://doi.org/10.6084/m9.figshare.c.4081802
air temperatures	Climate space weighted regression	climate space weighted regression files from air temperatures	Tair_CSWR_20**.nc	figshare	doi:10.6084/m9.figshare.c.4081802	https://doi.org/10.6084/m9.figshare.c.4081802	Coefficients and model predictions	Stacked generalisation	Tair_SG_20**.nc	figshare	doi:10.6084/m9.figshare.c.4081802	https://doi.org/10.6084/m9.figshare.c.4081802
daytime land surface temperature	Climate space weighted regression	climate space weighted regression files from day LST	Tair_CSWR_20**.nc	figshare	doi:10.6084/m9.figshare.c.4081802	https://doi.org/10.6084/m9.figshare.c.4081802	Coefficients and model predictions	Stacked generalisation	Tair_SG_20**.nc	figshare	doi:10.6084/m9.figshare.c.4081802	https://doi.org/10.6084/m9.figshare.c.4081802
nighttime land surface temperature	Climate space weighted regression	climate space weighted regression files from night LST	Tair_CSWR_20**.nc	figshare	doi:10.6084/m9.figshare.c.4081802	https://doi.org/10.6084/m9.figshare.c.4081802	Coefficients and model predictions	Stacked generalisation	Tair_SG_20**.nc	figshare	doi:10.6084/m9.figshare.c.4081802	https://doi.org/10.6084/m9.figshare.c.4081802
average climate	Climate space weighted regression	climate space weighted regression files from average climate	Tair_CSWR_20**.nc	figshare	doi:10.6084/m9.figshare.c.4081802	https://doi.org/10.6084/m9.figshare.c.4081802	Coefficients and model predictions	Stacked generalisation	Tair_SG_20**.nc	figshare	doi:10.6084/m9.figshare.c.4081802	https://doi.org/10.6084/m9.figshare.c.4081802
