# Supplementary material for: A global dataset of air temperature derived from satellite remote sensing and weather stations
Source: Sci Data. 2018 Nov 6;5:180246. doi: 10.1038/sdata.2018.246 (PMC6219417; doi:10.1038/sdata.2018.246)
Supplement: Supplementary File 1 [file sdata2018246-s3.txt]

# example R code for manuscript by Hooker, Duveiller and Cescatti
# "A global dataset of air temperature derived from satellite remote sensing and weather stations"
# submitted to Scientific Data

# the code describes GWR and CSWR models,
# cross validates these models to find the best lengthscales for their respective weighting functions,
# and then combines GWR and CSWR models using stacked generalisation
# with non-negative least squares being used as the L1 generalising model

# load main datasets, including
# T_2003_2012 (station monthly mean air temperature values [nStations, 120]) ((120 = 12 months * 10 years))
# LSTnight (monthly mean nighttime LST values [nStations, 120]) ((120 = 12 months * 10 years))
# LSTday (monthly mean daytime LST values [nStations, 120]) ((120 = 12 months * 10 years))
# stationXY (geographical coordinates of stations [nStations, 2] ((2 = lats and lons))
load("../LST.RData")
months <- rep(c(1:12), 10)

# define function to calculate great circle distance matrix from geographic coordinates
# then square the resulting distances so that they are ready for the GWR exponential weighting function
gcd <- function(xy) {
	rxy <- xy*pi/180
	sy <- sin(rxy[,2])
	cy <- cos(rxy[,2])
	res1 <- outer(sy, sy) + outer(cy,cy) * cos(as.matrix(dist(rxy[,1])))
	res1[res1>1] <- 1
	res2 <- acos(res1) * 6371 # average radius of earth to multiply
	return(round(res2, 3))
	}

gcDist <- gcd(stationXY)^2

# get WorldClim data to define the climate space
# load raster package to read the climate values for station coordinates
library(raster)

wcPrec <- matrix(NA, nrow=nrow(stationXY), ncol=12)
wcTmean <- matrix(NA, nrow=nrow(stationXY), ncol=12)


for (mc in 1:12) {
	fnP <- paste("./WORLDCLIM_5MIN/prec", mc, ".bil", sep="")
	fnT <- paste("./WORLDCLIM_5MIN/tmean", mc, ".bil", sep="")

	wcPrec[,mc] <- extract(raster(fnP), stationXY)
	wcTmean[,mc] <- extract(raster(fnT), stationXY)*0.1
	}

# some WorldClim data missing for GHCN stations, these need to be removed
# first, identify, then use a vector to mask out in all follwing operations

# both vars' all months have (same) 47 NAs, however
# Tmean December has 55 (additional NAs in Pacific islands), so use these 55 to mask
wcData <- !is.na(wcTmean[,12])

wcP <- wcPrec[wcData,]
wcT <- wcTmean[wcData,]


# GWR MODEL
# define candidate geographic bandwidth values to assess
geoBW <- seq(1000, 1000000, length.out=20)

gwr_RMSEP <- array(NA, dim=c(12, length(geoBW), nrow(gcDist)))
gwr_Coefs <- array(NA, dim=c(12, length(geoBW), nrow(gcDist), 3))
gwr_nFit <- array(NA, dim=c(12, length(geoBW), nrow(gcDist)))
gwr_nPred <- array(NA, dim=c(12, length(geoBW), nrow(gcDist)))

for (m in 1:12) {
	Y <- T_2003_2012[wcData,months==m] + 273.15
	Xn <- LSTnight[wcData,months==m]
	Xd <- LSTday[wcData,months==m]

	for (b in 1:length(geoBW)) {
		d2 <- exp(-(gcDist/geoBW[b]))

		for (z in 1:nrow(Y)) {
			mod <- lm(ly~., data=data.frame(ly=as.vector(Y[-z,]), lx=cbind(as.vector(Xn[-z,]), as.vector(Xd[-z,]))), weights=rep(d2[z,-z], 10))
			if(any(is.na(mod$coef))) {
			}
			else {
				res <- predict(mod, newdata=data.frame(lx=cbind(as.vector(Xn[z,]), as.vector(Xd[z,]))))
				gwr_RMSEP[m,b,z] <- sqrt(mean((Y[z,]-res)^2, na.rm=T))
				gwr_Coefs[m,b,z,] <- mod$coef
				gwr_nFit[m,b,z] <- sum(!is.na(mod$residuals))
				gwr_nPred[m,b,z] <- sum(!is.na(res))
				}
			}
		}
	}

	
# CSWR MODEL
# define candidate climate space bandwidth values to assess
climBW <- seq(0.001, 0.2, length.out=20)

cswr_RMSEP <- array(NA, dim=c(12, length(climBW), nrow(gcDist)))
cswr_Coefs <- array(NA, dim=c(12, length(climBW), nrow(gcDist), 3))
cswr_nFit <- array(NA, dim=c(12, length(climBW), nrow(gcDist)))
cswr_nPred <- array(NA, dim=c(12, length(climBW), nrow(gcDist)))

for (m in 1:12) {
	Y <- T_2003_2012[wcData,months==m] + 273.15
	Xn <- LSTnight[wcData,months==m]
	Xd <- LSTday[wcData,months==m]

	csT <- scale(wcT[,m], center=T, scale=T)
	csP <- scale(wcP[,m], center=T, scale=T)

	d1 <- as.matrix(dist(cbind(csT, csP)))

	for (b in 1:length(climBW)) {
		d2 <- exp(-((d1^2)/climBW[b]))

		for (z in 1:nrow(Y)) {
			mod <- lm(ly~., data=data.frame(ly=as.vector(Y[-z,]), lx=cbind(as.vector(Xn[-z,]), as.vector(Xd[-z,]))), weights=rep(d2[z,-z], 10))
			if(any(is.na(mod$coef))) {
			}
			else {
				res <- predict(mod, newdata=data.frame(lx=cbind(as.vector(Xn[z,]), as.vector(Xd[z,]))))
				cswr_RMSEP[m,b,z] <- sqrt(mean((Y[z,]-res)^2, na.rm=T))
				cswr_Coefs[m,b,z,] <- mod$coef
				cswr_nFit[m,b,z] <- sum(!is.na(mod$residuals))
				cswr_nPred[m,b,z] <- sum(!is.na(res))
				}
			}
		}
	}

	

# define functions to identify best bandwidths and respective RMSEP values
# from jack-knife predicted GWR and CSWR models
bestBW <- function(mRMSEP, nPred) {
	allRMSEP <- matrix(NA, nrow=12, ncol=20)
	for(m in 1:12) {
		for(b in 1:20) {
			MSEP <- mRMSEP[m,b,]^2
			SEP <- sum(MSEP * nPred[m,b,], na.rm=T)
			MSEP2 <- SEP/sum(nPred[m,b,], na.rm=T)
			allRMSEP[m,b] <- sqrt(MSEP2)
			}
		}
	res <- apply(allRMSEP, 1, function(z) {
		mb <- which.min(z)
		mv <- z[mb]
		return(c(mb, mv)) })
	return(res)
	}

bestGWR <- bestBW(gwr_RMSEP, gwr_nPred)
bestCSWR <- bestBW(cswr_RMSEP, cswr_nPred)


# NOW DO THE STACKED GENERALISATION
# first rerun the GWR and CSWR models with their respective optimal bandwidth values

# these are the selected bandwidths (1 for each month)
geoBW <- seq(1000, 1000000, length.out=20)[4,6,6,6,7,6,6,7,8,8,7,5]
climBW <- seq(0.001, 0.2, length.out=20)[3,4,3,4,4,4,7,6,5,4,3,4]

# define array to hold the jackknife GWR predicted air temperature values [nStations, nYears, nMonths]
jPredGWR <- array(NA, dim=c(nrow(gcDist), 10, 12))

for (m in 1:12) {
	Y <- T_2003_2012[wcData,months==m] + 273.15
	Xn <- LSTnight[wcData,months==m]
	Xd <- LSTday[wcData,months==m]

	d2 <- exp(-(gcDist/geoBW[m]))

	for (z in 1:nrow(Y)) {
		mod <- lm(ly~., data=data.frame(ly=as.vector(Y[-z,]), lx=cbind(as.vector(Xn[-z,]), as.vector(Xd[-z,]))), weights=rep(d2[z,-z], 10))
		if(any(is.na(mod$coef))) {
			}
		else {
			jPredGWR[z,,m] <- predict(mod, newdata=data.frame(lx=cbind(as.vector(Xn[z,]), as.vector(Xd[z,]))))
			}
		}
	}

# define array to hold the jackknife CSWR predicted air temperature values [nStations, nYears, nMonths]
jPredCSWR <- array(NA, dim=c(nrow(gcDist), 10, 12))

for (m in 1:12) {
	Y <- T_2003_2012[wcData,months==m] + 273.15
	Xn <- LSTnight[wcData,months==m]
	Xd <- LSTday[wcData,months==m]

	csT <- scale(wcT[,m], center=T, scale=T)
	csP <- scale(wcP[,m], center=T, scale=T)

	d1 <- as.matrix(dist(cbind(csT, csP)))
	d2 <- exp(-((d1^2)/climBW[m]))

	for (z in 1:nrow(Y)) {
		mod <- lm(ly~., data=data.frame(ly=as.vector(Y[-z,]), lx=cbind(as.vector(Xn[-z,]), as.vector(Xd[-z,]))), weights=rep(d2[z,-z], 10))
		if(any(is.na(mod$coef))) {
			}
		else {
			jPredCSWR[z,,m] <- predict(mod, newdata=data.frame(lx=cbind(as.vector(Xn[z,]), as.vector(Xd[z,]))))
			}
		}
	}

# now begin the generalising model of the stacked generalisation
# load the required library to do non-negative least squares
library(nnls)

jPredSG <- array(NA, dim=c(nrow(gcDist), 10, 12))

for (m in 1:12) {
	Y <- T_2003_2012[wcData,months==m] + 273.15
	gX <- jPredGWR[,,m]
	cX <- jPredCSWR[,,m]

	for (z in 1:nrow(Y)) {

		nY <- as.vector(Y[-z,])
		ngX <- as.vector(gX[-z,])
		ncX <- as.vector(cX[-z,])

		nNA <- !is.na(nY & ngX & ncX)

		mod <- nnls(cbind(ngX[nNA], ncX[nNA]), nY[nNA])

		if(any(is.na(mod$x))) {
			}
		else {
			jPredSG[z,,m] <- cbind(as.vector(gX[z,]), as.vector(cX[z,]))%*%mod$x
			}
		}
	}

# NB: this is not the "double cross-validated" stacked generalisation as described in the manuscript

# calculate RMSEP for GWR, CSWR and SG

rmsep <- matrix(NA, ncol=3, nrow=12)
colnames(rmsep) <- c("GWR", "CSWR", "SG")

nComparisons <- matrix(NA, ncol=3, nrow=12)
colnames(nComparisons) <- c("GWR", "CSWR", "SG")

for (m in 1:12) {
	Y <- as.vector(T_2003_2012[wcData,months==m] + 273.15)

	zG <- as.vector(jPredGWR[,,m])
	naG <- !is.na(Y & zG)
	nComparisons[m,1] <- sum(naG)
	rmsep[m,1] <- round(sqrt(mean((Y[naG]-zG[naG])^2)), 8)

	zC <- as.vector(jPredCSWR[,,m])
	naC <- !is.na(Y & zC)
	nComparisons[m,2] <- sum(naC)
	rmsep[m,2] <- round(sqrt(mean((Y[naC]-zC[naC])^2)), 8)

	zS <- as.vector(jPredSG[,,m])
	naS <- !is.na(Y & zS)
	nComparisons[m,5] <- sum(naS)
	rmsep[m,5] <- round(sqrt(mean((Y[naS3]-zS[naS])^2)), 8)
	}
